# Supplementary material for: From Real-World Data to Causally Interpretable Models: A Bayesian Network to Predict Cardiovascular Diseases in Adolescents and Young Adults with Breast Cancer
Source: Cancers (Basel). 2024 Oct 29;16(21):3643. doi: 10.3390/cancers16213643 (PMC11544965; doi:10.3390/cancers16213643)
Supplement: Supplementary file 1 [file cancers-16-03643-s001.zip]

Archive with 1 entries (1 files):
- cancers-3232586-supplementary.pdf
